# Supplementary material for: Porphyrin-Based Fluorescent Probe for Nanomolar Detection of Cu2+ and Ni2+ Ions
Source: Molecules. 2026 May 19;31(10):1739. doi: 10.3390/molecules31101739 (PMC13209248; doi:10.3390/molecules31101739)
Supplement: Supplementary file 1 [file molecules-31-01739-s001.zip]

Archive with 1 entries (1 files):
- molecules-4272231-supplementary.pdf
